# Supplementary material for: Lanthanum Supplementation Alleviates Tomato Root Growth Suppression under Low Light Stress
Source: Plants (Basel). 2023 Jul 16;12(14):2663. doi: 10.3390/plants12142663 (PMC10384870; doi:10.3390/plants12142663)
Supplement: Supplementary file 1 [file plants-12-02663-s001.zip]

Archive with 1 entries (1 files):
- plants-2492101-supplementary.pdf
